# Supplementary material for: The homeland of Proto-Tungusic inferred from contemporary words and ancient genomes
Source: Evol Hum Sci. 2020 Apr 22;2:e8. doi: 10.1017/ehs.2020.8 (PMC10427446; doi:10.1017/ehs.2020.8)
Supplement: Supplementary file 1 [file S2513843X20000080sup001.zip]

Archive with 3 entries (3 files):
- 11_EHS_Wang&Robbeets_SI Table 2_CW.docx
- 10_EHS_Wang&Robbeets_SI Table 3_CW.docx
- 09_EHS_Wang&Robbeets_SI Table S1.pdf
